# Supplementary material for: Four new species of Microdochium (Microdochiaceae, Xylariales) based on morphology and multilocus phylogeny from Hainan, China
Source: MycoKeys. 2026 Jun 2;133:169–94. doi: 10.3897/mycokeys.133.190511 (PMC13250615; doi:10.3897/mycokeys.133.190511)
Supplement: XML Treatment for Microdochium acronychicola [file mycokeys.133.190511-treatment1.xml]

<!DOCTYPE tp:taxon-treatment
  PUBLIC "-//TaxonX//DTD Taxonomic Treatment Publishing DTD v0 20100105//EN" "tax-treatment-NSO.dtd">
<tp:taxon-treatment xmlns:tp="http://www.plazi.org/taxpub"><tp:treatment-meta><kwd-group><label>Taxon classification</label><kwd>
                <named-content content-type="kingdom">Fungi</named-content>
              </kwd><kwd>
                <named-content content-type="order">Amphisphaeriales</named-content>
              </kwd><kwd>
                <named-content content-type="family">Amphisphaeriaceae</named-content>
              </kwd></kwd-group><mixed-citation publication-type="journal"><person-group><name><surname>Wang</surname><given-names>Yu-Jiao</given-names></name><name><surname>Yan</surname><given-names>Xi-Gang</given-names></name><name><surname>Wang</surname><given-names>Shi</given-names></name><name><surname>Jiang</surname><given-names>Yang</given-names></name><name><surname>Shang</surname><given-names>Yu-Xin</given-names></name><name><surname>Liu</surname><given-names>Wen-Wen</given-names></name><name><surname>Wang</surname><given-names>Xing-Sheng</given-names></name><name><surname>Sheng</surname><given-names>Jin-Yan</given-names></name><name><surname>Zhang</surname><given-names>Xiu-Guo</given-names></name><name><surname>Ai</surname><given-names>Cong-Cong</given-names></name></person-group><article-title>Four new species of <italic><tp:taxon-name><tp:taxon-name-part taxon-name-part-type="genus" reg="Microdochium">Microdochium</tp:taxon-name-part></tp:taxon-name></italic> (<italic><tp:taxon-name><tp:taxon-name-part taxon-name-part-type="family" reg="Microdochiaceae">Microdochiaceae</tp:taxon-name-part></tp:taxon-name></italic>, <italic><tp:taxon-name><tp:taxon-name-part taxon-name-part-type="order" reg="Xylariales">Xylariales</tp:taxon-name-part></tp:taxon-name></italic>) based on morphology and multilocus phylogeny from Hainan, China</article-title><source>MycoKeys</source><day>02</day><month>06</month><year>2026</year><volume>133</volume><fpage>169</fpage><lpage>194</lpage><pub-id pub-id-type="doi">10.3897/mycokeys.133.190511</pub-id></mixed-citation></tp:treatment-meta><tp:nomenclature><tp:taxon-name><object-id xmlns:xlink="http://www.w3.org/1999/xlink" content-type="arpha" xlink:type="simple">73F2BA6D-913E-5A90-96AF-8D0DC11E7E94</object-id>
                    		<tp:taxon-name-part taxon-name-part-type="genus" reg="Microdochium">Microdochium</tp:taxon-name-part> <tp:taxon-name-part taxon-name-part-type="species" reg="acronychicola">acronychicola</tp:taxon-name-part>
                    	
                    		<object-id xmlns:xlink="http://www.w3.org/1999/xlink" content-type="mycobank" xlink:type="simple">861251</object-id>
                    	</tp:taxon-name><tp:taxon-authority>X.G. Yan, Y.J. Wang, C.C. Ai &amp; X.G. Zhang</tp:taxon-authority><tp:taxon-status xmlns:xlink="http://www.w3.org/1999/xlink" xlink:type="simple">sp. nov.</tp:taxon-status><xref ref-type="fig" rid="F2">Fig. 2</xref></tp:nomenclature><tp:treatment-sec sec-type="Type"><title>Type.</title><p>China • Hainan Province: Ledong Li Autonomous County, on diseased leaves of <italic><tp:taxon-name><tp:taxon-name-part taxon-name-part-type="genus" reg="Acronychia">Acronychia</tp:taxon-name-part> <tp:taxon-name-part taxon-name-part-type="species" reg="pedunculata">pedunculata</tp:taxon-name-part></tp:taxon-name></italic> Miq., 13 October 2023, X.G. Yan (<abbrev xmlns:xlink="http://www.w3.org/1999/xlink" content-type="institution" xlink:title="Herbarium Mycologicum Academiae Sinicae" xlink:type="simple">HMAS</abbrev> 354067, holotype), ex-type living culture SAUCC620701 = SAUCC620702.</p><fig id="F2" position="float" orientation="portrait"><object-id xmlns:xlink="http://www.w3.org/1999/xlink" content-type="doi" xlink:type="simple">10.3897/mycokeys.133.190511.figure2</object-id><object-id xmlns:xlink="http://www.w3.org/1999/xlink" content-type="arpha" xlink:type="simple">1E656F76-8ADF-5AEB-B39C-18B43066D0FA</object-id><label>Figure 2.</label><caption><p><italic><tp:taxon-name><tp:taxon-name-part taxon-name-part-type="genus" reg="Microdochium">Microdochium</tp:taxon-name-part> <tp:taxon-name-part taxon-name-part-type="species" reg="acronychicola">acronychicola</tp:taxon-name-part></tp:taxon-name></italic> (SAUCC620701, ex-type). <bold>a</bold>. A diseased leaf of <italic><tp:taxon-name><tp:taxon-name-part taxon-name-part-type="genus" reg="Acronychia">Acronychia</tp:taxon-name-part> <tp:taxon-name-part taxon-name-part-type="species" reg="pedunculata">pedunculata</tp:taxon-name-part></tp:taxon-name></italic>; <bold>b, c</bold>. Colony on <abbrev xmlns:xlink="http://www.w3.org/1999/xlink" xlink:title="potato dextrose agar" xlink:type="simple">PDA</abbrev> from above and below after 14 days; <bold>d</bold>. Colony overview; <bold>e, f</bold>. Conidiogenous cells with conidia; <bold>g–i</bold>. Conidia. Scale bars: 10 μm (<bold>e–i</bold>).</p></caption><graphic xmlns:xlink="http://www.w3.org/1999/xlink" xlink:href="mycokeys-133-169-g002.jpg" id="oo_1666475.jpg" position="float" orientation="portrait" xlink:type="simple"><uri content-type="original_file" xlink:type="simple">https://binary.pensoft.net/fig/1666475</uri></graphic></fig></tp:treatment-sec><tp:treatment-sec sec-type="Etymology"><title>Etymology.</title><p>Refers to the genus <italic><tp:taxon-name><tp:taxon-name-part taxon-name-part-type="genus" reg="Acronychia">Acronychia</tp:taxon-name-part></tp:taxon-name></italic>, from which the fungus was isolated.</p></tp:treatment-sec><tp:treatment-sec sec-type="Description"><title>Description.</title><p>Associated with diseased leaves of <italic><tp:taxon-name><tp:taxon-name-part taxon-name-part-type="genus" reg="Acronychia">Acronychia</tp:taxon-name-part> <tp:taxon-name-part taxon-name-part-type="species" reg="pedunculata">pedunculata</tp:taxon-name-part></tp:taxon-name></italic>. <bold>Asexual morph on <abbrev xmlns:xlink="http://www.w3.org/1999/xlink" xlink:title="potato dextrose agar" xlink:type="simple">PDA</abbrev>: <italic>Mycelia</italic></bold> superficial, membranous and immersed, hyaline, branched, septate, and smooth, 1.1–2.8 μm wide (x̄ = 1.77 μm, <italic>n</italic> = 30). <bold><italic>Conidiomata</italic></bold> not observed. <bold><italic>Conidiophores</italic></bold> indistinct and always reduced to conidiogenous cells. <bold><italic>Conidiogenous cells</italic></bold> polyblastic, hyaline, straight or slightly curved, smooth-walled, arising from apices of branched hyphae, 1.4–3.7 × 1.2–2.0 μm (x̄ = 2.4 × 1.6 μm, <italic>n</italic> = 15). <bold><italic>Conidia</italic></bold> solitary, smooth-walled, elliptical or fusiform, septate, 2–3-septate, and straight or slightly curved, 5.4–11.6 × 1.5–2.7 μm (x̄ = 7.1 × 2.1 μm, <italic>n</italic> = 65). <bold><italic>Chlamydospores</italic></bold> not observed. <bold>Sexual morph</bold>: Undetermined.</p></tp:treatment-sec><tp:treatment-sec sec-type="Culture characteristics"><title>Culture characteristics.</title><p>Colonies were incubated on <abbrev xmlns:xlink="http://www.w3.org/1999/xlink" xlink:title="potato dextrose agar" xlink:type="simple">PDA</abbrev> medium at 25 °C under dark conditions. After 14 days of cultivation, the colonies attained a diameter of 65–87 mm, with a daily growth rate ranging from 4.6 to 6.2 mm. Colonies exhibited an irregular outward growth pattern, covered with abundant white aerial mycelium. With prolonged incubation, the central region of the colony gradually changed from white to yellowish-brown, and the pigmentation subsequently extended toward the peripheral areas. The reverse surface was white at the initial stage and ultimately turned orange. Sparse sporulation was observed on <abbrev xmlns:xlink="http://www.w3.org/1999/xlink" xlink:title="potato dextrose agar" xlink:type="simple">PDA</abbrev> after 14 days of incubation.</p></tp:treatment-sec><tp:treatment-sec sec-type="Notes"><title>Notes.</title><p>Based on phylogenetic analysis combined with four sequences (ITS, LSU, <italic>RPB2</italic>, and <italic>TUB2</italic>), <italic><tp:taxon-name><tp:taxon-name-part taxon-name-part-type="genus" reg="Microdochium">Microdochium</tp:taxon-name-part> <tp:taxon-name-part taxon-name-part-type="species" reg="acronychicola">acronychicola</tp:taxon-name-part></tp:taxon-name></italic> (SAUCC620701 and SAUCC620702) constitutes an independent clade in the phylogenetic trees, closely related to <italic><tp:taxon-name><tp:taxon-name-part taxon-name-part-type="genus" reg="Microdochium">M.</tp:taxon-name-part> <tp:taxon-name-part taxon-name-part-type="species" reg="hainanense">hainanense</tp:taxon-name-part></tp:taxon-name></italic> (SAUCC210781 and SAUCC210782) and <italic><tp:taxon-name><tp:taxon-name-part taxon-name-part-type="genus" reg="Microdochium">M.</tp:taxon-name-part> <tp:taxon-name-part taxon-name-part-type="species" reg="bambusinum">bambusinum</tp:taxon-name-part></tp:taxon-name></italic> (SAUCC7638-2 and SAUCC7531-3). <italic><tp:taxon-name><tp:taxon-name-part taxon-name-part-type="genus" reg="Microdochium">Microdochium</tp:taxon-name-part> <tp:taxon-name-part taxon-name-part-type="species" reg="acronychicola">acronychicola</tp:taxon-name-part></tp:taxon-name></italic> (SAUCC620701, ex-type) is distinguished from <italic><tp:taxon-name><tp:taxon-name-part taxon-name-part-type="genus" reg="Microdochium">M.</tp:taxon-name-part> <tp:taxon-name-part taxon-name-part-type="species" reg="hainanense">hainanense</tp:taxon-name-part></tp:taxon-name></italic> (SAUCC210781, ex-type) by 18/558, 1/805, 62/976, and 35/753 characters in ITS, LSU, <italic>RPB2</italic>, and <italic>TUB2</italic> sequences, respectively, with all gap sites excluded from the sequence comparisons. <italic><tp:taxon-name><tp:taxon-name-part taxon-name-part-type="genus" reg="Microdochium">Microdochium</tp:taxon-name-part> <tp:taxon-name-part taxon-name-part-type="species" reg="acronychicola">acronychicola</tp:taxon-name-part></tp:taxon-name></italic> (SAUCC620701, ex-type) is distinguished from <italic><tp:taxon-name><tp:taxon-name-part taxon-name-part-type="genus" reg="Microdochium">M.</tp:taxon-name-part> <tp:taxon-name-part taxon-name-part-type="species" reg="bambusinum">bambusinum</tp:taxon-name-part></tp:taxon-name></italic> (SAUCC7638-2, ex-type) by 18/548, 11/806, 89/897, and 93/767 characters in ITS, LSU, <italic>RPB2</italic>, and <italic>TUB2</italic> sequences, respectively, with all gap sites excluded from the sequence comparisons. Morphologically, the conidia of <italic><tp:taxon-name><tp:taxon-name-part taxon-name-part-type="genus" reg="Microdochium">M.</tp:taxon-name-part> <tp:taxon-name-part taxon-name-part-type="species" reg="acronychicola">acronychicola</tp:taxon-name-part></tp:taxon-name></italic> (<abbrev xmlns:xlink="http://www.w3.org/1999/xlink" content-type="institution" xlink:title="Herbarium Mycologicum Academiae Sinicae" xlink:type="simple">HMAS</abbrev> 354067, holotype) are shorter than those of <italic><tp:taxon-name><tp:taxon-name-part taxon-name-part-type="genus" reg="Microdochium">M.</tp:taxon-name-part> <tp:taxon-name-part taxon-name-part-type="species" reg="hainanense">hainanense</tp:taxon-name-part></tp:taxon-name></italic> (<abbrev xmlns:xlink="http://www.w3.org/1999/xlink" content-type="institution" xlink:title="Herbarium Mycologicum Academiae Sinicae" xlink:type="simple">HMAS</abbrev> 352156, holotype) S.B. Liu, X.Y. Liu, Z. Meng &amp; X.G. Zhang and longer than those of <italic><tp:taxon-name><tp:taxon-name-part taxon-name-part-type="genus" reg="Microdochium">M.</tp:taxon-name-part> <tp:taxon-name-part taxon-name-part-type="species" reg="bambusinum">bambusinum</tp:taxon-name-part></tp:taxon-name></italic> (HSAUP 7531-3, holotype) (5.4–11.6 × 1.5–2.7 μm vs. 11.5–19.34 × 2.8–5.4 µm vs. 4.8–7.2 × 2.1–3.4 µm). It was also found that the collection of <italic><tp:taxon-name><tp:taxon-name-part taxon-name-part-type="genus" reg="Microdochium">M.</tp:taxon-name-part> <tp:taxon-name-part taxon-name-part-type="species" reg="acronychicola">acronychicola</tp:taxon-name-part></tp:taxon-name></italic> (SAUCC620701 and SAUCC620702) is closely related to two other species in this collection, namely <italic><tp:taxon-name><tp:taxon-name-part taxon-name-part-type="genus" reg="Microdochium">M.</tp:taxon-name-part> <tp:taxon-name-part taxon-name-part-type="species" reg="chinense">chinense</tp:taxon-name-part></tp:taxon-name></italic> (SAUCC1516001 and SAUCC1516002) and <italic><tp:taxon-name><tp:taxon-name-part taxon-name-part-type="genus" reg="Microdochium">M.</tp:taxon-name-part> <tp:taxon-name-part taxon-name-part-type="species" reg="brevisporum">brevisporum</tp:taxon-name-part></tp:taxon-name></italic> (SAUCC785206 and SAUCC785207). <italic><tp:taxon-name><tp:taxon-name-part taxon-name-part-type="genus" reg="Microdochium">Microdochium</tp:taxon-name-part> <tp:taxon-name-part taxon-name-part-type="species" reg="acronychicola">acronychicola</tp:taxon-name-part></tp:taxon-name></italic> (SAUCC620701, ex-type) is distinguished from <italic><tp:taxon-name><tp:taxon-name-part taxon-name-part-type="genus" reg="Microdochium">M.</tp:taxon-name-part> <tp:taxon-name-part taxon-name-part-type="species" reg="chinense">chinense</tp:taxon-name-part></tp:taxon-name></italic> (SAUCC1516001, ex-type) by 4/550, 3/810, 16/974, and 25/750 characters in ITS, LSU, <italic>RPB2</italic>, and <italic>TUB2</italic> sequences, respectively, with all gap sites excluded from the sequence comparisons. <italic><tp:taxon-name><tp:taxon-name-part taxon-name-part-type="genus" reg="Microdochium">Microdochium</tp:taxon-name-part> <tp:taxon-name-part taxon-name-part-type="species" reg="acronychicola">acronychicola</tp:taxon-name-part></tp:taxon-name></italic> (SAUCC620701, ex-type) is distinguished from <italic><tp:taxon-name><tp:taxon-name-part taxon-name-part-type="genus" reg="Microdochium">M.</tp:taxon-name-part> <tp:taxon-name-part taxon-name-part-type="species" reg="brevisporum">brevisporum</tp:taxon-name-part></tp:taxon-name></italic> (SAUCC785206, ex-type) by 19/554, 16/788, and 50/733 characters in ITS, LSU, and <italic>TUB2</italic> sequences, respectively, with all gap sites excluded from the sequence comparisons. Morphologically, the conidiogenous cells of <italic><tp:taxon-name><tp:taxon-name-part taxon-name-part-type="genus" reg="Microdochium">M.</tp:taxon-name-part> <tp:taxon-name-part taxon-name-part-type="species" reg="acronychicola">acronychicola</tp:taxon-name-part></tp:taxon-name></italic> (<abbrev xmlns:xlink="http://www.w3.org/1999/xlink" content-type="institution" xlink:title="Herbarium Mycologicum Academiae Sinicae" xlink:type="simple">HMAS</abbrev> 354067, holotype) are shorter than those of <italic><tp:taxon-name><tp:taxon-name-part taxon-name-part-type="genus" reg="Microdochium">M.</tp:taxon-name-part> <tp:taxon-name-part taxon-name-part-type="species" reg="chinense">chinense</tp:taxon-name-part></tp:taxon-name></italic> (<abbrev xmlns:xlink="http://www.w3.org/1999/xlink" content-type="institution" xlink:title="Herbarium Mycologicum Academiae Sinicae" xlink:type="simple">HMAS</abbrev> 354069, holotype) and <italic><tp:taxon-name><tp:taxon-name-part taxon-name-part-type="genus" reg="Microdochium">M.</tp:taxon-name-part> <tp:taxon-name-part taxon-name-part-type="species" reg="brevisporum">brevisporum</tp:taxon-name-part></tp:taxon-name></italic> (<abbrev xmlns:xlink="http://www.w3.org/1999/xlink" content-type="institution" xlink:title="Herbarium Mycologicum Academiae Sinicae" xlink:type="simple">HMAS</abbrev> 354068, holotype) (1.4–3.7 × 1.2–2.0 μm vs. 4.2–22.9 × 1.7–2.3 μm vs. 1.4–9.6 × 0.9–3.0 μm). The conidia of <italic><tp:taxon-name><tp:taxon-name-part taxon-name-part-type="genus" reg="Microdochium">M.</tp:taxon-name-part> <tp:taxon-name-part taxon-name-part-type="species" reg="acronychicola">acronychicola</tp:taxon-name-part></tp:taxon-name></italic> (<abbrev xmlns:xlink="http://www.w3.org/1999/xlink" content-type="institution" xlink:title="Herbarium Mycologicum Academiae Sinicae" xlink:type="simple">HMAS</abbrev> 354067, holotype) are shorter than those of <italic><tp:taxon-name><tp:taxon-name-part taxon-name-part-type="genus" reg="Microdochium">M.</tp:taxon-name-part> <tp:taxon-name-part taxon-name-part-type="species" reg="chinense">chinense</tp:taxon-name-part></tp:taxon-name></italic> (<abbrev xmlns:xlink="http://www.w3.org/1999/xlink" content-type="institution" xlink:title="Herbarium Mycologicum Academiae Sinicae" xlink:type="simple">HMAS</abbrev> 354069, holotype) and longer than those of <italic><tp:taxon-name><tp:taxon-name-part taxon-name-part-type="genus" reg="Microdochium">M.</tp:taxon-name-part> <tp:taxon-name-part taxon-name-part-type="species" reg="brevisporum">brevisporum</tp:taxon-name-part></tp:taxon-name></italic> (<abbrev xmlns:xlink="http://www.w3.org/1999/xlink" content-type="institution" xlink:title="Herbarium Mycologicum Academiae Sinicae" xlink:type="simple">HMAS</abbrev> 354068, holotype) (5.4–11.6 × 1.5–2.7 μm vs. 5.1–13.8 × 1.5–2.9 μm vs. 4.6–9.1 × 1.7–4.3 μm). Therefore, based on morphology and phylogeny, this fungus is established as <italic><tp:taxon-name><tp:taxon-name-part taxon-name-part-type="genus" reg="Microdochium">Microdochium</tp:taxon-name-part> <tp:taxon-name-part taxon-name-part-type="species" reg="acronychicola">acronychicola</tp:taxon-name-part></tp:taxon-name></italic> sp. nov.</p></tp:treatment-sec></tp:taxon-treatment>
