# Supplementary material for: Four new species of Microdochium (Microdochiaceae, Xylariales) based on morphology and multilocus phylogeny from Hainan, China
Source: MycoKeys. 2026 Jun 2;133:169–94. doi: 10.3897/mycokeys.133.190511 (PMC13250615; doi:10.3897/mycokeys.133.190511)
Supplement: XML Treatment for Microdochium brevisporum [file mycokeys.133.190511-treatment2.xml]

<!DOCTYPE tp:taxon-treatment
  PUBLIC "-//TaxonX//DTD Taxonomic Treatment Publishing DTD v0 20100105//EN" "tax-treatment-NSO.dtd">
<tp:taxon-treatment xmlns:tp="http://www.plazi.org/taxpub"><tp:treatment-meta><kwd-group><label>Taxon classification</label><kwd>
                <named-content content-type="kingdom">Fungi</named-content>
              </kwd><kwd>
                <named-content content-type="order">Amphisphaeriales</named-content>
              </kwd><kwd>
                <named-content content-type="family">Amphisphaeriaceae</named-content>
              </kwd></kwd-group><mixed-citation publication-type="journal"><person-group><name><surname>Wang</surname><given-names>Yu-Jiao</given-names></name><name><surname>Yan</surname><given-names>Xi-Gang</given-names></name><name><surname>Wang</surname><given-names>Shi</given-names></name><name><surname>Jiang</surname><given-names>Yang</given-names></name><name><surname>Shang</surname><given-names>Yu-Xin</given-names></name><name><surname>Liu</surname><given-names>Wen-Wen</given-names></name><name><surname>Wang</surname><given-names>Xing-Sheng</given-names></name><name><surname>Sheng</surname><given-names>Jin-Yan</given-names></name><name><surname>Zhang</surname><given-names>Xiu-Guo</given-names></name><name><surname>Ai</surname><given-names>Cong-Cong</given-names></name></person-group><article-title>Four new species of <italic><tp:taxon-name><tp:taxon-name-part taxon-name-part-type="genus" reg="Microdochium">Microdochium</tp:taxon-name-part></tp:taxon-name></italic> (<italic><tp:taxon-name><tp:taxon-name-part taxon-name-part-type="family" reg="Microdochiaceae">Microdochiaceae</tp:taxon-name-part></tp:taxon-name></italic>, <italic><tp:taxon-name><tp:taxon-name-part taxon-name-part-type="order" reg="Xylariales">Xylariales</tp:taxon-name-part></tp:taxon-name></italic>) based on morphology and multilocus phylogeny from Hainan, China</article-title><source>MycoKeys</source><day>02</day><month>06</month><year>2026</year><volume>133</volume><fpage>169</fpage><lpage>194</lpage><pub-id pub-id-type="doi">10.3897/mycokeys.133.190511</pub-id></mixed-citation></tp:treatment-meta><tp:nomenclature><tp:taxon-name><object-id xmlns:xlink="http://www.w3.org/1999/xlink" content-type="arpha" xlink:type="simple">ACF6CADA-1AA8-5AD7-B957-47BABA5CE2B4</object-id>
                    		<tp:taxon-name-part taxon-name-part-type="genus" reg="Microdochium">Microdochium</tp:taxon-name-part> <tp:taxon-name-part taxon-name-part-type="species" reg="brevisporum">brevisporum</tp:taxon-name-part>
                    	
                    		<object-id xmlns:xlink="http://www.w3.org/1999/xlink" content-type="mycobank" xlink:type="simple">863344</object-id>
                    	</tp:taxon-name><tp:taxon-authority>X.G. Yan, Y.J. Wang, C.C. Ai &amp; X.G. Zhang</tp:taxon-authority><tp:taxon-status xmlns:xlink="http://www.w3.org/1999/xlink" xlink:type="simple">sp. nov.</tp:taxon-status><xref ref-type="fig" rid="F3">Fig. 3</xref></tp:nomenclature><tp:treatment-sec sec-type="Type"><title>Type.</title><p>China • Hainan Province: Wuzhishan National Natural Reserve, on diseased leaves of <italic><tp:taxon-name><tp:taxon-name-part taxon-name-part-type="subfamily" reg="Bambusoideae">Bambusoideae</tp:taxon-name-part></tp:taxon-name></italic> sp., 28 March 2024, X.G. Yan (<abbrev xmlns:xlink="http://www.w3.org/1999/xlink" content-type="institution" xlink:title="Herbarium Mycologicum Academiae Sinicae" xlink:type="simple">HMAS</abbrev> 354068, holotype), ex-type living culture SAUCC785206 = SAUCC785207.</p><fig id="F3" position="float" orientation="portrait"><object-id xmlns:xlink="http://www.w3.org/1999/xlink" content-type="doi" xlink:type="simple">10.3897/mycokeys.133.190511.figure3</object-id><object-id xmlns:xlink="http://www.w3.org/1999/xlink" content-type="arpha" xlink:type="simple">3843F6D8-9BB3-5DF2-8C8C-37A1A01E5AC4</object-id><label>Figure 3.</label><caption><p><italic><tp:taxon-name><tp:taxon-name-part taxon-name-part-type="genus" reg="Microdochium">Microdochium</tp:taxon-name-part> <tp:taxon-name-part taxon-name-part-type="species" reg="brevisporum">brevisporum</tp:taxon-name-part></tp:taxon-name></italic> (<abbrev xmlns:xlink="http://www.w3.org/1999/xlink" content-type="institution" xlink:title="Shandong Agricultural University Culture Collection" xlink:type="simple">SAUCC</abbrev> 785206, ex-type). <bold>a, b</bold>. Colony on <abbrev xmlns:xlink="http://www.w3.org/1999/xlink" xlink:title="potato dextrose agar" xlink:type="simple">PDA</abbrev> from above and below after 14 days; <bold>c</bold>. Colony overview; <bold>d–f</bold>. Conidiogenous cells with conidia; <bold>g–i</bold>. Conidia. Scale bars: 10 μm (<bold>d–i</bold>).</p></caption><graphic xmlns:xlink="http://www.w3.org/1999/xlink" xlink:href="mycokeys-133-169-g003.jpg" id="oo_1666476.jpg" position="float" orientation="portrait" xlink:type="simple"><uri content-type="original_file" xlink:type="simple">https://binary.pensoft.net/fig/1666476</uri></graphic></fig></tp:treatment-sec><tp:treatment-sec sec-type="Etymology"><title>Etymology.</title><p>brevis – (Latin) meaning short + sporum (Latin) meaning spored, refers to the relatively short conidia of this fungus.</p></tp:treatment-sec><tp:treatment-sec sec-type="Description"><title>Description.</title><p>Associated with diseased leaves of <italic><tp:taxon-name><tp:taxon-name-part taxon-name-part-type="subfamily" reg="Bambusoideae">Bambusoideae</tp:taxon-name-part></tp:taxon-name></italic> sp. <bold>Asexual morph on <abbrev xmlns:xlink="http://www.w3.org/1999/xlink" xlink:title="potato dextrose agar" xlink:type="simple">PDA</abbrev>: <italic>Mycelium</italic></bold> immersed and superficial, hyaline, branched, septate, smooth, 1.1–2.5 μm wide (x̄ = 1.59 μm, <italic>n</italic> = 30). <bold><italic>Conidiophores</italic></bold> cylindrical, branched, arising from hyphae, often reduced to conidiogenous cells. <bold><italic>Conidiogenous cells</italic></bold> polyblastic, hyaline, straight or occasionally curved, smooth-walled, 1.4–9.6 × 0.9–3.0 μm (x̄ = 4.6 × 1.5 μm, <italic>n</italic> = 20). <bold><italic>Conidia</italic></bold> solitary or branched, hyaline, elliptical to subcylindrical, smooth-walled, straight or slightly curved, 0–2-septate, 4.6–9.1 × 1.7–4.3 μm (x̄ = 6.0 × 2.4 μm, <italic>n</italic> = 75). <bold><italic>Chlamydospores</italic></bold> not observed. <bold>Sexual morph</bold>: Undetermined.</p></tp:treatment-sec><tp:treatment-sec sec-type="Culture characteristics"><title>Culture characteristics.</title><p>Colonies incubated on <abbrev xmlns:xlink="http://www.w3.org/1999/xlink" xlink:title="potato dextrose agar" xlink:type="simple">PDA</abbrev> at 25 °C under dark conditions attained 63–71 mm in diameter after 14 days, with a daily growth rate ranging from 4.5 to 5.1 mm. Colonies were overall white and exhibited concentric zonate growth radiating from the center. At 14 days of incubation, the aerial surface remained persistently white; the reverse surface gradually turned brown in the central region, and sporogenous structures were progressively produced in the central colony area. Sporulation commenced on <abbrev xmlns:xlink="http://www.w3.org/1999/xlink" xlink:title="potato dextrose agar" xlink:type="simple">PDA</abbrev> after 21 days of incubation, with conidia formed directly on vegetative hyphae.</p></tp:treatment-sec><tp:treatment-sec sec-type="Notes"><title>Notes.</title><p>Phylogenetic analyses combined with four gene sequences (ITS, LSU, <italic>RPB2</italic>, and <italic>TUB2</italic>) showed that <italic><tp:taxon-name><tp:taxon-name-part taxon-name-part-type="genus" reg="Microdochium">Microdochium</tp:taxon-name-part> <tp:taxon-name-part taxon-name-part-type="species" reg="brevisporum">brevisporum</tp:taxon-name-part></tp:taxon-name></italic> (SAUCC785206 and SAUCC785207) constitutes an independent clade, closely related to <italic><tp:taxon-name><tp:taxon-name-part taxon-name-part-type="genus" reg="Microdochium">M.</tp:taxon-name-part> <tp:taxon-name-part taxon-name-part-type="species" reg="hainanense">hainanense</tp:taxon-name-part></tp:taxon-name></italic> (SAUCC210782 and SAUCC210781) and <italic><tp:taxon-name><tp:taxon-name-part taxon-name-part-type="genus" reg="Microdochium">M.</tp:taxon-name-part> <tp:taxon-name-part taxon-name-part-type="species" reg="chinense">chinense</tp:taxon-name-part></tp:taxon-name></italic> (SAUCC1516001 and SAUCC1516002). <italic><tp:taxon-name><tp:taxon-name-part taxon-name-part-type="genus" reg="Microdochium">Microdochium</tp:taxon-name-part> <tp:taxon-name-part taxon-name-part-type="species" reg="brevisporum">brevisporum</tp:taxon-name-part></tp:taxon-name></italic> (SAUCC785206, ex-type) is distinguished from <italic><tp:taxon-name><tp:taxon-name-part taxon-name-part-type="genus" reg="Microdochium">M.</tp:taxon-name-part> <tp:taxon-name-part taxon-name-part-type="species" reg="hainanense">hainanense</tp:taxon-name-part></tp:taxon-name></italic> (SAUCC210781, ex-type) by 22/557, 6/788, and 40/733 characters in ITS, LSU, and <italic>TUB2</italic> sequences, respectively, excluding gap sites. <italic><tp:taxon-name><tp:taxon-name-part taxon-name-part-type="genus" reg="Microdochium">Microdochium</tp:taxon-name-part> <tp:taxon-name-part taxon-name-part-type="species" reg="brevisporum">brevisporum</tp:taxon-name-part></tp:taxon-name></italic> (SAUCC785206, ex-type) is distinguished from <italic><tp:taxon-name><tp:taxon-name-part taxon-name-part-type="genus" reg="Microdochium">M.</tp:taxon-name-part> <tp:taxon-name-part taxon-name-part-type="species" reg="chinense">chinense</tp:taxon-name-part></tp:taxon-name></italic> (SAUCC1516001, ex-type) by 15/552, 6/788, and 53/733 characters in ITS, LSU, and <italic>TUB2</italic> sequences, respectively, excluding gap sites. Morphologically, the conidia of <italic><tp:taxon-name><tp:taxon-name-part taxon-name-part-type="genus" reg="Microdochium">M.</tp:taxon-name-part> <tp:taxon-name-part taxon-name-part-type="species" reg="brevisporum">brevisporum</tp:taxon-name-part></tp:taxon-name></italic> (<abbrev xmlns:xlink="http://www.w3.org/1999/xlink" content-type="institution" xlink:title="Herbarium Mycologicum Academiae Sinicae" xlink:type="simple">HMAS</abbrev> 354068, holotype) are shorter than those of <italic><tp:taxon-name><tp:taxon-name-part taxon-name-part-type="genus" reg="Microdochium">M.</tp:taxon-name-part> <tp:taxon-name-part taxon-name-part-type="species" reg="hainanense">hainanense</tp:taxon-name-part></tp:taxon-name></italic> (<abbrev xmlns:xlink="http://www.w3.org/1999/xlink" content-type="institution" xlink:title="Herbarium Mycologicum Academiae Sinicae" xlink:type="simple">HMAS</abbrev> 352156, holotype) and <italic><tp:taxon-name><tp:taxon-name-part taxon-name-part-type="genus" reg="Microdochium">M.</tp:taxon-name-part> <tp:taxon-name-part taxon-name-part-type="species" reg="chinense">chinense</tp:taxon-name-part></tp:taxon-name></italic> (<abbrev xmlns:xlink="http://www.w3.org/1999/xlink" content-type="institution" xlink:title="Herbarium Mycologicum Academiae Sinicae" xlink:type="simple">HMAS</abbrev> 354069, holotype) (4.6–9.1 × 1.7–4.3 μm vs. 11.5–19.34 × 2.8–5.4 µm vs. 5.1–13.8 × 1.5–2.9 μm). The conidiogenous cells of <italic><tp:taxon-name><tp:taxon-name-part taxon-name-part-type="genus" reg="Microdochium">M.</tp:taxon-name-part> <tp:taxon-name-part taxon-name-part-type="species" reg="brevisporum">brevisporum</tp:taxon-name-part></tp:taxon-name></italic> (<abbrev xmlns:xlink="http://www.w3.org/1999/xlink" content-type="institution" xlink:title="Herbarium Mycologicum Academiae Sinicae" xlink:type="simple">HMAS</abbrev> 354068, holotype) are shorter than those of <italic><tp:taxon-name><tp:taxon-name-part taxon-name-part-type="genus" reg="Microdochium">M.</tp:taxon-name-part> <tp:taxon-name-part taxon-name-part-type="species" reg="hainanense">hainanense</tp:taxon-name-part></tp:taxon-name></italic> (<abbrev xmlns:xlink="http://www.w3.org/1999/xlink" content-type="institution" xlink:title="Herbarium Mycologicum Academiae Sinicae" xlink:type="simple">HMAS</abbrev> 352156, holotype) and <italic><tp:taxon-name><tp:taxon-name-part taxon-name-part-type="genus" reg="Microdochium">M.</tp:taxon-name-part> <tp:taxon-name-part taxon-name-part-type="species" reg="chinense">chinense</tp:taxon-name-part></tp:taxon-name></italic> (<abbrev xmlns:xlink="http://www.w3.org/1999/xlink" content-type="institution" xlink:title="Herbarium Mycologicum Academiae Sinicae" xlink:type="simple">HMAS</abbrev> 354069, holotype) (1.4–9.6 × 0.9–3.0 μm vs. 16.3–22.4 × 4.1–5.7 µm vs. 4.2–22.9 × 1.7–2.3 μm). In addition, the colonies of <italic><tp:taxon-name><tp:taxon-name-part taxon-name-part-type="genus" reg="Microdochium">M.</tp:taxon-name-part> <tp:taxon-name-part taxon-name-part-type="species" reg="brevisporum">brevisporum</tp:taxon-name-part></tp:taxon-name></italic> (<abbrev xmlns:xlink="http://www.w3.org/1999/xlink" content-type="institution" xlink:title="Herbarium Mycologicum Academiae Sinicae" xlink:type="simple">HMAS</abbrev> 354068, holotype) appear white overall and grow from the center in a concentric ring-like pattern, while the colonies of <italic><tp:taxon-name><tp:taxon-name-part taxon-name-part-type="genus" reg="Microdochium">M.</tp:taxon-name-part> <tp:taxon-name-part taxon-name-part-type="species" reg="chinense">chinense</tp:taxon-name-part></tp:taxon-name></italic> (<abbrev xmlns:xlink="http://www.w3.org/1999/xlink" content-type="institution" xlink:title="Herbarium Mycologicum Academiae Sinicae" xlink:type="simple">HMAS</abbrev> 354069, holotype) are predominantly white, with some areas appearing pale yellowish (<xref ref-type="bibr" rid="B28">Liu et al. 2022</xref>). Therefore, based on morphology and phylogeny, this fungus is established as <italic><tp:taxon-name><tp:taxon-name-part taxon-name-part-type="genus" reg="Microdochium">Microdochium</tp:taxon-name-part> <tp:taxon-name-part taxon-name-part-type="species" reg="brevisporum">brevisporum</tp:taxon-name-part></tp:taxon-name></italic> sp. nov.</p></tp:treatment-sec><ref-list><ref id="B28"><mixed-citation xmlns:xlink="http://www.w3.org/1999/xlink" xlink:type="simple">Liu S, Liu X, Zhang Z, Xia J, Zhang X, Meng Z (2022) Three new species of <italic><tp:taxon-name><tp:taxon-name-part taxon-name-part-type="genus">Microdochium</tp:taxon-name-part></tp:taxon-name></italic> (<italic><tp:taxon-name><tp:taxon-name-part taxon-name-part-type="class">Sordariomycetes</tp:taxon-name-part></tp:taxon-name></italic>, <italic><tp:taxon-name><tp:taxon-name-part taxon-name-part-type="order">Amphisphaeriales</tp:taxon-name-part></tp:taxon-name></italic>) on <italic><tp:taxon-name><tp:taxon-name-part taxon-name-part-type="genus">Miscanthus</tp:taxon-name-part> <tp:taxon-name-part taxon-name-part-type="species">sinensis</tp:taxon-name-part></tp:taxon-name></italic> and <italic><tp:taxon-name><tp:taxon-name-part taxon-name-part-type="genus">Phragmites</tp:taxon-name-part> <tp:taxon-name-part taxon-name-part-type="species">australis</tp:taxon-name-part></tp:taxon-name></italic> from Hainan, China. Journal of Fungi 8(6): 577. <ext-link xlink:href="10.3390/jof8060577" ext-link-type="doi" xlink:type="simple">https://doi.org/10.3390/jof8060577</ext-link></mixed-citation></ref></ref-list></tp:taxon-treatment>
