# Supplementary material for: Four new species of Microdochium (Microdochiaceae, Xylariales) based on morphology and multilocus phylogeny from Hainan, China
Source: MycoKeys. 2026 Jun 2;133:169–94. doi: 10.3897/mycokeys.133.190511 (PMC13250615; doi:10.3897/mycokeys.133.190511)
Supplement: XML Treatment for Microdochium chinense [file mycokeys.133.190511-treatment3.xml]

<!DOCTYPE tp:taxon-treatment
  PUBLIC "-//TaxonX//DTD Taxonomic Treatment Publishing DTD v0 20100105//EN" "tax-treatment-NSO.dtd">
<tp:taxon-treatment xmlns:tp="http://www.plazi.org/taxpub"><tp:treatment-meta><kwd-group><label>Taxon classification</label><kwd>
                <named-content content-type="kingdom">Fungi</named-content>
              </kwd><kwd>
                <named-content content-type="order">Amphisphaeriales</named-content>
              </kwd><kwd>
                <named-content content-type="family">Amphisphaeriaceae</named-content>
              </kwd></kwd-group><mixed-citation publication-type="journal"><person-group><name><surname>Wang</surname><given-names>Yu-Jiao</given-names></name><name><surname>Yan</surname><given-names>Xi-Gang</given-names></name><name><surname>Wang</surname><given-names>Shi</given-names></name><name><surname>Jiang</surname><given-names>Yang</given-names></name><name><surname>Shang</surname><given-names>Yu-Xin</given-names></name><name><surname>Liu</surname><given-names>Wen-Wen</given-names></name><name><surname>Wang</surname><given-names>Xing-Sheng</given-names></name><name><surname>Sheng</surname><given-names>Jin-Yan</given-names></name><name><surname>Zhang</surname><given-names>Xiu-Guo</given-names></name><name><surname>Ai</surname><given-names>Cong-Cong</given-names></name></person-group><article-title>Four new species of <italic><tp:taxon-name><tp:taxon-name-part taxon-name-part-type="genus" reg="Microdochium">Microdochium</tp:taxon-name-part></tp:taxon-name></italic> (<italic><tp:taxon-name><tp:taxon-name-part taxon-name-part-type="family" reg="Microdochiaceae">Microdochiaceae</tp:taxon-name-part></tp:taxon-name></italic>, <italic><tp:taxon-name><tp:taxon-name-part taxon-name-part-type="order" reg="Xylariales">Xylariales</tp:taxon-name-part></tp:taxon-name></italic>) based on morphology and multilocus phylogeny from Hainan, China</article-title><source>MycoKeys</source><day>02</day><month>06</month><year>2026</year><volume>133</volume><fpage>169</fpage><lpage>194</lpage><pub-id pub-id-type="doi">10.3897/mycokeys.133.190511</pub-id></mixed-citation></tp:treatment-meta><tp:nomenclature><tp:taxon-name><object-id xmlns:xlink="http://www.w3.org/1999/xlink" content-type="arpha" xlink:type="simple">56F76904-20D4-5B41-A95E-15967DAF2BDE</object-id>
                    		<tp:taxon-name-part taxon-name-part-type="genus" reg="Microdochium">Microdochium</tp:taxon-name-part> <tp:taxon-name-part taxon-name-part-type="species" reg="chinense">chinense</tp:taxon-name-part>
                    	
                    		<object-id xmlns:xlink="http://www.w3.org/1999/xlink" content-type="mycobank" xlink:type="simple">861252</object-id>
                    	</tp:taxon-name><tp:taxon-authority>X.G. Yan, Y.J. Wang, C.C. Ai &amp; X.G. Zhang</tp:taxon-authority><tp:taxon-status xmlns:xlink="http://www.w3.org/1999/xlink" xlink:type="simple">sp. nov.</tp:taxon-status><xref ref-type="fig" rid="F4">Fig. 4</xref></tp:nomenclature><tp:treatment-sec sec-type="Type"><title>Type.</title><p>China • Hainan Province: Wuzhishan National Natural Reserve, on diseased leaves of <italic><tp:taxon-name><tp:taxon-name-part taxon-name-part-type="subfamily" reg="Bambusoideae">Bambusoideae</tp:taxon-name-part></tp:taxon-name></italic> sp., 3 December 2024, X.G.Yan (<abbrev xmlns:xlink="http://www.w3.org/1999/xlink" content-type="institution" xlink:title="Herbarium Mycologicum Academiae Sinicae" xlink:type="simple">HMAS</abbrev> 354069, holotype), ex-type living culture SAUCC1516001 = SAUCC1516002.</p><fig id="F4" position="float" orientation="portrait"><object-id xmlns:xlink="http://www.w3.org/1999/xlink" content-type="doi" xlink:type="simple">10.3897/mycokeys.133.190511.figure4</object-id><object-id xmlns:xlink="http://www.w3.org/1999/xlink" content-type="arpha" xlink:type="simple">B2C2E21E-F2CF-5090-8C93-4F0DDEB77EA0</object-id><label>Figure 4.</label><caption><p><italic><tp:taxon-name><tp:taxon-name-part taxon-name-part-type="genus" reg="Microdochium">Microdochium</tp:taxon-name-part> <tp:taxon-name-part taxon-name-part-type="species" reg="chinense">chinense</tp:taxon-name-part></tp:taxon-name></italic> (SAUCC1516001, ex-type). <bold>a, b</bold>. Above and below sides of colony after 14 days on <abbrev xmlns:xlink="http://www.w3.org/1999/xlink" xlink:title="potato dextrose agar" xlink:type="simple">PDA</abbrev>; <bold>c</bold>. Colony overview with conidiomata; <bold>d–f</bold>. Conidiogenous cells with conidia; <bold>g–i</bold>. Conidia. Scale bars: 10 μm (<bold>d–i</bold>).</p></caption><graphic xmlns:xlink="http://www.w3.org/1999/xlink" xlink:href="mycokeys-133-169-g004.jpg" id="oo_1666477.jpg" position="float" orientation="portrait" xlink:type="simple"><uri content-type="original_file" xlink:type="simple">https://binary.pensoft.net/fig/1666477</uri></graphic></fig></tp:treatment-sec><tp:treatment-sec sec-type="Etymology"><title>Etymology.</title><p>Refers to the type locality, China.</p></tp:treatment-sec><tp:treatment-sec sec-type="Description"><title>Description.</title><p>Associated with diseased leaves of <italic><tp:taxon-name><tp:taxon-name-part taxon-name-part-type="subfamily" reg="Bambusoideae">Bambusoideae</tp:taxon-name-part></tp:taxon-name></italic> sp. <bold>Asexual morph on <abbrev xmlns:xlink="http://www.w3.org/1999/xlink" xlink:title="potato dextrose agar" xlink:type="simple">PDA</abbrev>: <italic>Mycelia</italic></bold> superficial and immersed, hyaline, branched, septate, smooth, 1.4–2.8 μm wide (x̄ = 2.03 μm, <italic>n</italic> = 50). <bold><italic>Conidiophores</italic></bold> inconspicuous, often reduced to conidiogenous cells. <bold><italic>Conidiogenous cells</italic></bold> polyblastic, cylindrical, hyaline and smooth, straight or slightly curved, arise from the tips or from the sides of the hyphae, 4.2–22.9 × 1.7–2.3 μm (x̄ = 13.3 × 2.1 μm, <italic>n</italic> = 15). <bold><italic>Conidia</italic></bold> hyaline, smooth-walled, subfalcate to elliptical, 0–3-septate, 5.1–13.8 × 1.5–2.9 μm (x̄ = 8.2 × 2.4 μm, <italic>n</italic> = 55). <bold><italic>Chlamydospores</italic></bold> not observed. <bold>Sexual morph</bold>: Undetermined.</p></tp:treatment-sec><tp:treatment-sec sec-type="Culture characteristics"><title>Culture characteristics.</title><p>Colonies grown on <abbrev xmlns:xlink="http://www.w3.org/1999/xlink" xlink:title="potato dextrose agar" xlink:type="simple">PDA</abbrev> at 25 °C in darkness reached 62–72 mm in diameter after 14 days, with a daily growth rate of 4.4–5.1 mm. Colonies grew radially from the center with an approximately circular outline. The aerial surface was predominantly white, with partial areas fading to pale yellowish. The reverse surface was black at the center, gradually fading outwards in a graded color transition from brown to greyish-brown. Colony margins exhibited uneven growth and remained white; the overall reverse pigmentation was brownish, with scattered pale orange regions observable within the colony. Sporulation commenced on <abbrev xmlns:xlink="http://www.w3.org/1999/xlink" xlink:title="potato dextrose agar" xlink:type="simple">PDA</abbrev> after 21 days of incubation, with conidia formed in slimy masses on the aerial mycelium.</p></tp:treatment-sec><tp:treatment-sec sec-type="Notes"><title>Notes.</title><p>Phylogenetic analysis of four combined gene sequences (ITS, LSU, <italic>RPB2</italic>, and <italic>TUB2</italic>) showed that <italic><tp:taxon-name><tp:taxon-name-part taxon-name-part-type="genus" reg="Microdochium">Microdochium</tp:taxon-name-part> <tp:taxon-name-part taxon-name-part-type="species" reg="chinense">chinense</tp:taxon-name-part></tp:taxon-name></italic> (SAUCC1516001 and SAUCC1516002) is closely affiliated with <italic><tp:taxon-name><tp:taxon-name-part taxon-name-part-type="genus" reg="Microdochium">M.</tp:taxon-name-part> <tp:taxon-name-part taxon-name-part-type="species" reg="brevisporum">brevisporum</tp:taxon-name-part></tp:taxon-name></italic> (SAUCC785206 and SAUCC785207) and <italic><tp:taxon-name><tp:taxon-name-part taxon-name-part-type="genus" reg="Microdochium">M.</tp:taxon-name-part> <tp:taxon-name-part taxon-name-part-type="species" reg="hainanense">hainanense</tp:taxon-name-part></tp:taxon-name></italic> (SAUCC210781 and SAUCC210782). <italic><tp:taxon-name><tp:taxon-name-part taxon-name-part-type="genus" reg="Microdochium">Microdochium</tp:taxon-name-part> <tp:taxon-name-part taxon-name-part-type="species" reg="chinense">chinense</tp:taxon-name-part></tp:taxon-name></italic> (SAUCC1516001, ex-type) is distinguished from <italic><tp:taxon-name><tp:taxon-name-part taxon-name-part-type="genus" reg="Microdochium">M.</tp:taxon-name-part> <tp:taxon-name-part taxon-name-part-type="species" reg="brevisporum">brevisporum</tp:taxon-name-part></tp:taxon-name></italic> (SAUCC785206, ex-type) by 15/552, 6/788, and 53/733 characters in ITS, LSU, and <italic>TUB2</italic> sequences, respectively, excluding gap sites. <italic><tp:taxon-name><tp:taxon-name-part taxon-name-part-type="genus" reg="Microdochium">Microdochium</tp:taxon-name-part> <tp:taxon-name-part taxon-name-part-type="species" reg="chinense">chinense</tp:taxon-name-part></tp:taxon-name></italic> (SAUCC1516001, ex-type) is distinguished from <italic><tp:taxon-name><tp:taxon-name-part taxon-name-part-type="genus" reg="Microdochium">M.</tp:taxon-name-part> <tp:taxon-name-part taxon-name-part-type="species" reg="hainanense">hainanense</tp:taxon-name-part></tp:taxon-name></italic> (SAUCC210781, ex-type) by 15/555, 36/857, 66/976, and 40/750 characters in ITS, LSU, <italic>RPB2</italic>, and <italic>TUB2</italic> sequences, respectively, excluding gap sites. Morphologically, the conidia of <italic><tp:taxon-name><tp:taxon-name-part taxon-name-part-type="genus" reg="Microdochium">M.</tp:taxon-name-part> <tp:taxon-name-part taxon-name-part-type="species" reg="chinense">chinense</tp:taxon-name-part></tp:taxon-name></italic> (<abbrev xmlns:xlink="http://www.w3.org/1999/xlink" content-type="institution" xlink:title="Herbarium Mycologicum Academiae Sinicae" xlink:type="simple">HMAS</abbrev> 354069, holotype) are shorter than those of <italic><tp:taxon-name><tp:taxon-name-part taxon-name-part-type="genus" reg="Microdochium">M.</tp:taxon-name-part> <tp:taxon-name-part taxon-name-part-type="species" reg="hainanense">hainanense</tp:taxon-name-part></tp:taxon-name></italic> (<abbrev xmlns:xlink="http://www.w3.org/1999/xlink" content-type="institution" xlink:title="Herbarium Mycologicum Academiae Sinicae" xlink:type="simple">HMAS</abbrev> 352156, holotype) and longer than those of <italic><tp:taxon-name><tp:taxon-name-part taxon-name-part-type="genus" reg="Microdochium">M.</tp:taxon-name-part> <tp:taxon-name-part taxon-name-part-type="species" reg="brevisporum">brevisporum</tp:taxon-name-part></tp:taxon-name></italic> (<abbrev xmlns:xlink="http://www.w3.org/1999/xlink" content-type="institution" xlink:title="Herbarium Mycologicum Academiae Sinicae" xlink:type="simple">HMAS</abbrev> 354068, holotype) (5.1–13.8 × 1.5–2.9 μm vs. 11.5–19.34 × 2.8–5.4 µm vs. 4.6–9.1 × 1.7–4.3 μm). The conidiogenous cells of <italic><tp:taxon-name><tp:taxon-name-part taxon-name-part-type="genus" reg="Microdochium">M.</tp:taxon-name-part> <tp:taxon-name-part taxon-name-part-type="species" reg="chinense">chinense</tp:taxon-name-part></tp:taxon-name></italic> (<abbrev xmlns:xlink="http://www.w3.org/1999/xlink" content-type="institution" xlink:title="Herbarium Mycologicum Academiae Sinicae" xlink:type="simple">HMAS</abbrev> 354069, holotype) are longer than those of <italic><tp:taxon-name><tp:taxon-name-part taxon-name-part-type="genus" reg="Microdochium">M.</tp:taxon-name-part> <tp:taxon-name-part taxon-name-part-type="species" reg="hainanense">hainanense</tp:taxon-name-part></tp:taxon-name></italic> (<abbrev xmlns:xlink="http://www.w3.org/1999/xlink" content-type="institution" xlink:title="Herbarium Mycologicum Academiae Sinicae" xlink:type="simple">HMAS</abbrev> 352156, holotype) and <italic><tp:taxon-name><tp:taxon-name-part taxon-name-part-type="genus" reg="Microdochium">M.</tp:taxon-name-part> <tp:taxon-name-part taxon-name-part-type="species" reg="brevisporum">brevisporum</tp:taxon-name-part></tp:taxon-name></italic> (<abbrev xmlns:xlink="http://www.w3.org/1999/xlink" content-type="institution" xlink:title="Herbarium Mycologicum Academiae Sinicae" xlink:type="simple">HMAS</abbrev> 354068, holotype) (4.2–22.9 × 1.7–2.3 μm vs. 16.3–22.4 × 4.1–5.7 µm vs. 1.4–9.6 × 0.9–3.0 μm) (<xref ref-type="bibr" rid="B28">Liu et al. 2022</xref>). In addition, the colonies of <italic><tp:taxon-name><tp:taxon-name-part taxon-name-part-type="genus" reg="Microdochium">M.</tp:taxon-name-part> <tp:taxon-name-part taxon-name-part-type="species" reg="chinense">chinense</tp:taxon-name-part></tp:taxon-name></italic> (<abbrev xmlns:xlink="http://www.w3.org/1999/xlink" content-type="institution" xlink:title="Herbarium Mycologicum Academiae Sinicae" xlink:type="simple">HMAS</abbrev> 354069, holotype) are predominantly white, while those of <italic><tp:taxon-name><tp:taxon-name-part taxon-name-part-type="genus" reg="Microdochium">M.</tp:taxon-name-part> <tp:taxon-name-part taxon-name-part-type="species" reg="brevisporum">brevisporum</tp:taxon-name-part></tp:taxon-name></italic> (<abbrev xmlns:xlink="http://www.w3.org/1999/xlink" content-type="institution" xlink:title="Herbarium Mycologicum Academiae Sinicae" xlink:type="simple">HMAS</abbrev> 354068, holotype) appear white overall and grow from the center in a concentric ring-like pattern. Therefore, based on morphology and phylogeny, this fungus is established as <italic><tp:taxon-name><tp:taxon-name-part taxon-name-part-type="genus" reg="Microdochium">Microdochium</tp:taxon-name-part> <tp:taxon-name-part taxon-name-part-type="species" reg="chinense">chinense</tp:taxon-name-part></tp:taxon-name></italic> sp. nov.</p></tp:treatment-sec><ref-list><ref id="B28"><mixed-citation xmlns:xlink="http://www.w3.org/1999/xlink" xlink:type="simple">Liu S, Liu X, Zhang Z, Xia J, Zhang X, Meng Z (2022) Three new species of <italic><tp:taxon-name><tp:taxon-name-part taxon-name-part-type="genus">Microdochium</tp:taxon-name-part></tp:taxon-name></italic> (<italic><tp:taxon-name><tp:taxon-name-part taxon-name-part-type="class">Sordariomycetes</tp:taxon-name-part></tp:taxon-name></italic>, <italic><tp:taxon-name><tp:taxon-name-part taxon-name-part-type="order">Amphisphaeriales</tp:taxon-name-part></tp:taxon-name></italic>) on <italic><tp:taxon-name><tp:taxon-name-part taxon-name-part-type="genus">Miscanthus</tp:taxon-name-part> <tp:taxon-name-part taxon-name-part-type="species">sinensis</tp:taxon-name-part></tp:taxon-name></italic> and <italic><tp:taxon-name><tp:taxon-name-part taxon-name-part-type="genus">Phragmites</tp:taxon-name-part> <tp:taxon-name-part taxon-name-part-type="species">australis</tp:taxon-name-part></tp:taxon-name></italic> from Hainan, China. Journal of Fungi 8(6): 577. <ext-link xlink:href="10.3390/jof8060577" ext-link-type="doi" xlink:type="simple">https://doi.org/10.3390/jof8060577</ext-link></mixed-citation></ref></ref-list></tp:taxon-treatment>
