# Supplementary material for: Four new species of Microdochium (Microdochiaceae, Xylariales) based on morphology and multilocus phylogeny from Hainan, China
Source: MycoKeys. 2026 Jun 2;133:169–94. doi: 10.3897/mycokeys.133.190511 (PMC13250615; doi:10.3897/mycokeys.133.190511)
Supplement: XML Treatment for Microdochium wuzhishanense [file mycokeys.133.190511-treatment4.xml]

<!DOCTYPE tp:taxon-treatment
  PUBLIC "-//TaxonX//DTD Taxonomic Treatment Publishing DTD v0 20100105//EN" "tax-treatment-NSO.dtd">
<tp:taxon-treatment xmlns:tp="http://www.plazi.org/taxpub"><tp:treatment-meta><kwd-group><label>Taxon classification</label><kwd>
                <named-content content-type="kingdom">Fungi</named-content>
              </kwd><kwd>
                <named-content content-type="order">Amphisphaeriales</named-content>
              </kwd><kwd>
                <named-content content-type="family">Amphisphaeriaceae</named-content>
              </kwd></kwd-group><mixed-citation publication-type="journal"><person-group><name><surname>Wang</surname><given-names>Yu-Jiao</given-names></name><name><surname>Yan</surname><given-names>Xi-Gang</given-names></name><name><surname>Wang</surname><given-names>Shi</given-names></name><name><surname>Jiang</surname><given-names>Yang</given-names></name><name><surname>Shang</surname><given-names>Yu-Xin</given-names></name><name><surname>Liu</surname><given-names>Wen-Wen</given-names></name><name><surname>Wang</surname><given-names>Xing-Sheng</given-names></name><name><surname>Sheng</surname><given-names>Jin-Yan</given-names></name><name><surname>Zhang</surname><given-names>Xiu-Guo</given-names></name><name><surname>Ai</surname><given-names>Cong-Cong</given-names></name></person-group><article-title>Four new species of <italic><tp:taxon-name><tp:taxon-name-part taxon-name-part-type="genus" reg="Microdochium">Microdochium</tp:taxon-name-part></tp:taxon-name></italic> (<italic><tp:taxon-name><tp:taxon-name-part taxon-name-part-type="family" reg="Microdochiaceae">Microdochiaceae</tp:taxon-name-part></tp:taxon-name></italic>, <italic><tp:taxon-name><tp:taxon-name-part taxon-name-part-type="order" reg="Xylariales">Xylariales</tp:taxon-name-part></tp:taxon-name></italic>) based on morphology and multilocus phylogeny from Hainan, China</article-title><source>MycoKeys</source><day>02</day><month>06</month><year>2026</year><volume>133</volume><fpage>169</fpage><lpage>194</lpage><pub-id pub-id-type="doi">10.3897/mycokeys.133.190511</pub-id></mixed-citation></tp:treatment-meta><tp:nomenclature><tp:taxon-name><object-id xmlns:xlink="http://www.w3.org/1999/xlink" content-type="arpha" xlink:type="simple">56B96150-95E4-5905-9959-C9C8DF7149F3</object-id>
                    		<tp:taxon-name-part taxon-name-part-type="genus" reg="Microdochium">Microdochium</tp:taxon-name-part> <tp:taxon-name-part taxon-name-part-type="species" reg="wuzhishanense">wuzhishanense</tp:taxon-name-part>
                    	
                    		<object-id xmlns:xlink="http://www.w3.org/1999/xlink" content-type="mycobank" xlink:type="simple">862174</object-id>
                    	</tp:taxon-name><tp:taxon-authority>Y.X. Shang, X.G. Yan, C.C. Ai &amp; X.G. Zhang</tp:taxon-authority><tp:taxon-status xmlns:xlink="http://www.w3.org/1999/xlink" xlink:type="simple">sp. nov.</tp:taxon-status><xref ref-type="fig" rid="F5">Fig. 5</xref></tp:nomenclature><tp:treatment-sec sec-type="Type"><title>Type.</title><p>China • Hainan Province: Wuzhishan National Nature Reserve, on diseased leaves of <italic><tp:taxon-name><tp:taxon-name-part taxon-name-part-type="genus" reg="Symplocos">Symplocos</tp:taxon-name-part> <tp:taxon-name-part taxon-name-part-type="species" reg="sumuntia">sumuntia</tp:taxon-name-part></tp:taxon-name></italic> Buch-Ham. ex D.Don, 2 December 2024, X.G.Yan (<abbrev xmlns:xlink="http://www.w3.org/1999/xlink" content-type="institution" xlink:title="Herbarium Mycologicum Academiae Sinicae" xlink:type="simple">HMAS</abbrev> 354377, holotype), ex-type living culture SAUCC14246-4 = SAUCC14246-4b.</p><fig id="F5" position="float" orientation="portrait"><object-id xmlns:xlink="http://www.w3.org/1999/xlink" content-type="doi" xlink:type="simple">10.3897/mycokeys.133.190511.figure5</object-id><object-id xmlns:xlink="http://www.w3.org/1999/xlink" content-type="arpha" xlink:type="simple">BC7776B1-0EE9-538F-AD4B-9B3E913891BD</object-id><label>Figure 5.</label><caption><p><italic><tp:taxon-name><tp:taxon-name-part taxon-name-part-type="genus" reg="Microdochium">Microdochium</tp:taxon-name-part> <tp:taxon-name-part taxon-name-part-type="species" reg="wuzhishanense">wuzhishanense</tp:taxon-name-part></tp:taxon-name></italic> (SAUCC14246-4, ex-type). <bold>a</bold>. A leaf of the host plant <italic><tp:taxon-name><tp:taxon-name-part taxon-name-part-type="genus" reg="Symplocos">Symplocos</tp:taxon-name-part> <tp:taxon-name-part taxon-name-part-type="species" reg="sumuntia">sumuntia</tp:taxon-name-part></tp:taxon-name></italic>; <bold>b, c</bold>. Colony on <abbrev xmlns:xlink="http://www.w3.org/1999/xlink" xlink:title="potato dextrose agar" xlink:type="simple">PDA</abbrev> from above and below after 7 days; <bold>d</bold>. Colony overview with conidiomata; <bold>e–h</bold>. Conidiogenous cells with conidia; <bold>i, j</bold>. Conidia. Scale bars: 10 μm (<bold>e–j</bold>).</p></caption><graphic xmlns:xlink="http://www.w3.org/1999/xlink" xlink:href="mycokeys-133-169-g005.jpg" id="oo_1666478.jpg" position="float" orientation="portrait" xlink:type="simple"><uri content-type="original_file" xlink:type="simple">https://binary.pensoft.net/fig/1666478</uri></graphic></fig></tp:treatment-sec><tp:treatment-sec sec-type="Etymology"><title>Etymology.</title><p>Refers to the collecting site of Wuzhishan National Nature Reserve in Hainan Province, China.</p></tp:treatment-sec><tp:treatment-sec sec-type="Description"><title>Description.</title><p>Associated with diseased leaves of <italic><tp:taxon-name><tp:taxon-name-part taxon-name-part-type="genus" reg="Symplocos">Symplocos</tp:taxon-name-part> <tp:taxon-name-part taxon-name-part-type="species" reg="sumuntia">sumuntia</tp:taxon-name-part></tp:taxon-name></italic>. <bold>Asexual morph on <abbrev xmlns:xlink="http://www.w3.org/1999/xlink" xlink:title="potato dextrose agar" xlink:type="simple">PDA</abbrev>: <italic>Mycelia</italic></bold> superficial, membranous and immersed, hyaline, branched, septate, smooth, 1.7–2.8 μm wide (x̄ = 2.19 μm, <italic>n</italic> = 25). <bold><italic>Conidiophores</italic></bold> arising from hyphae, inconspicuous, often reduced to conidiogenous cells. <bold><italic>Conidiogenous cells</italic></bold> monoblastic, terminal, solitary, cylindrical, occasionally curved or swollen, hyaline, smooth-walled, 6.8–17.7 × 1.7–3.1 μm (x̄ = 10.3 × 2.4 μm, <italic>n</italic> = 15). <bold><italic>Conidia</italic></bold> solitary, hyaline, smooth-walled, elliptical to fusiform or subpisiform, straight or slightly curved, 0–3-septate, 8.5–14.6 × 2.4–4.3 μm (x̄ = 11.3 × 3.6 μm, <italic>n</italic> = 40). <bold><italic>Chlamydospores</italic></bold> not observed. <bold>Sexual morph</bold>: Undetermined.</p></tp:treatment-sec><tp:treatment-sec sec-type="Culture characteristics"><title>Culture characteristics.</title><p>Cultures were incubated on <abbrev xmlns:xlink="http://www.w3.org/1999/xlink" xlink:title="potato dextrose agar" xlink:type="simple">PDA</abbrev> at 25 °C in the dark. Colonies attained 61–64 mm in diameter after 7 days, with a daily growth rate of 8.7–9.1 mm. Colonies subcircular; surface tawny-yellow, reverse pale yellowish-green. Mycelium abundant at the colony center and margin, but sparse or locally absent in intermediate areas. Sporulation commenced on <abbrev xmlns:xlink="http://www.w3.org/1999/xlink" xlink:title="potato dextrose agar" xlink:type="simple">PDA</abbrev> after 14 days of incubation, with conidia produced in slimy masses.</p></tp:treatment-sec><tp:treatment-sec sec-type="Notes"><title>Notes.</title><p>Based on phylogenetic analysis combined with four sequences (ITS, LSU, <italic>RPB2</italic>, and <italic>TUB2</italic>), <italic><tp:taxon-name><tp:taxon-name-part taxon-name-part-type="genus" reg="Microdochium">Microdochium</tp:taxon-name-part> <tp:taxon-name-part taxon-name-part-type="species" reg="wuzhishanense">wuzhishanense</tp:taxon-name-part></tp:taxon-name></italic> (SAUCC14246-4 and SAUCC14246-4b) constitutes an independent clade, closely related to <italic><tp:taxon-name><tp:taxon-name-part taxon-name-part-type="genus" reg="Microdochium">M.</tp:taxon-name-part> <tp:taxon-name-part taxon-name-part-type="species" reg="bambusae">bambusae</tp:taxon-name-part></tp:taxon-name></italic> (SAUCC1866-1 and SAUCC1862-1) and <italic><tp:taxon-name><tp:taxon-name-part taxon-name-part-type="genus" reg="Microdochium">M.</tp:taxon-name-part> <tp:taxon-name-part taxon-name-part-type="species" reg="bambusarum">bambusarum</tp:taxon-name-part></tp:taxon-name></italic> (SAUCC7611-3 and SAUCC6699-4). <italic><tp:taxon-name><tp:taxon-name-part taxon-name-part-type="genus" reg="Microdochium">Microdochium</tp:taxon-name-part> <tp:taxon-name-part taxon-name-part-type="species" reg="wuzhishanense">wuzhishanense</tp:taxon-name-part></tp:taxon-name></italic> (SAUCC14246-4, ex-type) is distinguished from <italic><tp:taxon-name><tp:taxon-name-part taxon-name-part-type="genus" reg="Microdochium">M.</tp:taxon-name-part> <tp:taxon-name-part taxon-name-part-type="species" reg="bambusae">bambusae</tp:taxon-name-part></tp:taxon-name></italic> (SAUCC1862-1, ex-type) by 25/558, 34/872, 15/875, and 56/467 characters in ITS, LSU, <italic>RPB2</italic>, and <italic>TUB2</italic> sequences, respectively, excluding gap sites. <italic><tp:taxon-name><tp:taxon-name-part taxon-name-part-type="genus" reg="Microdochium">Microdochium</tp:taxon-name-part> <tp:taxon-name-part taxon-name-part-type="species" reg="wuzhishanense">wuzhishanense</tp:taxon-name-part></tp:taxon-name></italic> (SAUCC14246-4, ex-type) is distinguished from <italic><tp:taxon-name><tp:taxon-name-part taxon-name-part-type="genus" reg="Microdochium">M.</tp:taxon-name-part> <tp:taxon-name-part taxon-name-part-type="species" reg="bambusarum">bambusarum</tp:taxon-name-part></tp:taxon-name></italic> (SAUCC7611-3, ex-type) by 3/536, 9/869, 78/898, and 13/720 characters in ITS, LSU, <italic>RPB2</italic>, and <italic>TUB2</italic> sequences, respectively, excluding gap sites. Morphologically, the conidia of <italic><tp:taxon-name><tp:taxon-name-part taxon-name-part-type="genus" reg="Microdochium">M.</tp:taxon-name-part> <tp:taxon-name-part taxon-name-part-type="species" reg="wuzhishanense">wuzhishanense</tp:taxon-name-part></tp:taxon-name></italic> (<abbrev xmlns:xlink="http://www.w3.org/1999/xlink" content-type="institution" xlink:title="Herbarium Mycologicum Academiae Sinicae" xlink:type="simple">HMAS</abbrev> 354377, holotype) are shorter than those of <italic><tp:taxon-name><tp:taxon-name-part taxon-name-part-type="genus" reg="Microdochium">M.</tp:taxon-name-part> <tp:taxon-name-part taxon-name-part-type="species" reg="bambusae">bambusae</tp:taxon-name-part></tp:taxon-name></italic> (<abbrev xmlns:xlink="http://www.w3.org/1999/xlink" content-type="institution" xlink:title="Herbarium Mycologicum Academiae Sinicae" xlink:type="simple">HMAS</abbrev> 352651, holotype) Jie Zhang, Zhao X. Zhang &amp; Z. Li and <italic><tp:taxon-name><tp:taxon-name-part taxon-name-part-type="genus" reg="Microdochium">M.</tp:taxon-name-part> <tp:taxon-name-part taxon-name-part-type="species" reg="bambusarum">bambusarum</tp:taxon-name-part></tp:taxon-name></italic> (HSAUP 7611-3, holotype) Y.X. Shang, Z. Li bis &amp; X.G. Zhang (8.5–14.6 × 2.4–4.3 μm vs. 13.0–17.0 × 2.5–3.5 μm vs. 11.6–14.8 × 3.5–4.5 μm). The conidiogenous cells of <italic><tp:taxon-name><tp:taxon-name-part taxon-name-part-type="genus" reg="Microdochium">M.</tp:taxon-name-part> <tp:taxon-name-part taxon-name-part-type="species" reg="wuzhishanense">wuzhishanense</tp:taxon-name-part></tp:taxon-name></italic> (<abbrev xmlns:xlink="http://www.w3.org/1999/xlink" content-type="institution" xlink:title="Herbarium Mycologicum Academiae Sinicae" xlink:type="simple">HMAS</abbrev> 354377, holotype) are shorter than those of <italic><tp:taxon-name><tp:taxon-name-part taxon-name-part-type="genus" reg="Microdochium">M.</tp:taxon-name-part> <tp:taxon-name-part taxon-name-part-type="species" reg="bambusae">bambusae</tp:taxon-name-part></tp:taxon-name></italic> (<abbrev xmlns:xlink="http://www.w3.org/1999/xlink" content-type="institution" xlink:title="Herbarium Mycologicum Academiae Sinicae" xlink:type="simple">HMAS</abbrev> 352651, holotype) and longer than those of <italic><tp:taxon-name><tp:taxon-name-part taxon-name-part-type="genus" reg="Microdochium">M.</tp:taxon-name-part> <tp:taxon-name-part taxon-name-part-type="species" reg="bambusarum">bambusarum</tp:taxon-name-part></tp:taxon-name></italic> (HSAUP 7611-3, holotype) (6.8–17.7 × 1.7–3.1 μm vs. 17.4–30.0 × 2.5–3.0 μm vs. 6.3–7.0 × 2.0–2.8 µm) (<xref ref-type="bibr" rid="B62">Zhang et al. 2023</xref>; <xref ref-type="bibr" rid="B44">Shang et al. 2025</xref>). In addition, the colonies of <italic><tp:taxon-name><tp:taxon-name-part taxon-name-part-type="genus" reg="Microdochium">M.</tp:taxon-name-part> <tp:taxon-name-part taxon-name-part-type="species" reg="wuzhishanense">wuzhishanense</tp:taxon-name-part></tp:taxon-name></italic> (<abbrev xmlns:xlink="http://www.w3.org/1999/xlink" content-type="institution" xlink:title="Herbarium Mycologicum Academiae Sinicae" xlink:type="simple">HMAS</abbrev> 354377, holotype) are tawny-yellow, while colonies of <italic><tp:taxon-name><tp:taxon-name-part taxon-name-part-type="genus" reg="Microdochium">M.</tp:taxon-name-part> <tp:taxon-name-part taxon-name-part-type="species" reg="bambusarum">bambusarum</tp:taxon-name-part></tp:taxon-name></italic> (HSAUP 7611-3, holotype) and <italic><tp:taxon-name><tp:taxon-name-part taxon-name-part-type="genus" reg="Microdochium">M.</tp:taxon-name-part> <tp:taxon-name-part taxon-name-part-type="species" reg="bambusae">bambusae</tp:taxon-name-part></tp:taxon-name></italic> (<abbrev xmlns:xlink="http://www.w3.org/1999/xlink" content-type="institution" xlink:title="Herbarium Mycologicum Academiae Sinicae" xlink:type="simple">HMAS</abbrev> 352651, holotype) are gray-white with regular margins. Therefore, based on morphology and phylogeny, this fungus is established as <italic><tp:taxon-name><tp:taxon-name-part taxon-name-part-type="genus" reg="Microdochium">Microdochium</tp:taxon-name-part> <tp:taxon-name-part taxon-name-part-type="species" reg="wuzhishanense">wuzhishanense</tp:taxon-name-part></tp:taxon-name></italic> sp. nov.</p></tp:treatment-sec><ref-list><ref id="B62"><mixed-citation xmlns:xlink="http://www.w3.org/1999/xlink" xlink:type="simple">Zhang J, Zhang Z, Li D, Xia J, Li Z (2023) Three new species of <italic><tp:taxon-name><tp:taxon-name-part taxon-name-part-type="genus">Microdochium</tp:taxon-name-part></tp:taxon-name></italic> (<italic><tp:taxon-name><tp:taxon-name-part taxon-name-part-type="family">Microdochiaceae</tp:taxon-name-part></tp:taxon-name></italic>, <italic><tp:taxon-name><tp:taxon-name-part taxon-name-part-type="order">Xylariales</tp:taxon-name-part></tp:taxon-name></italic>) on <italic><tp:taxon-name><tp:taxon-name-part taxon-name-part-type="family">Bambusaceae</tp:taxon-name-part></tp:taxon-name></italic> sp. and saprophytic leaves from Hainan and Yunnan, China. Journal of Fungi 9(12): 1176. <ext-link xlink:href="10.3390/jof9121176" ext-link-type="doi" xlink:type="simple">https://doi.org/10.3390/jof9121176</ext-link></mixed-citation></ref><ref id="B44"><mixed-citation xmlns:xlink="http://www.w3.org/1999/xlink" xlink:type="simple">Shang Y, Liu Q, Zhang Z, Zhang M, Dong Z, Li D, Wang Y, Ai C, Zhang X, Xia J, Li Z (2025) Four new species of <italic><tp:taxon-name><tp:taxon-name-part taxon-name-part-type="genus">Microdochium</tp:taxon-name-part></tp:taxon-name></italic> (<italic><tp:taxon-name><tp:taxon-name-part taxon-name-part-type="family">Microdochiaceae</tp:taxon-name-part></tp:taxon-name></italic>, <italic><tp:taxon-name><tp:taxon-name-part taxon-name-part-type="order">Xylariales</tp:taxon-name-part></tp:taxon-name></italic>) from Hainan, China. MycoKeys 126: 151–170. <ext-link xlink:href="10.3897/mycokeys.126.170451" ext-link-type="doi" xlink:type="simple">https://doi.org/10.3897/mycokeys.126.170451</ext-link></mixed-citation></ref></ref-list></tp:taxon-treatment>
